# Supplementary material for: Synthesis, Crystal Structure and Antifungal Activity of (E)-1-(4-Methylbenzylidene)-4-(3-Isopropylphenyl) Thiosemicarbazone: Quantum Chemical and Experimental Studies
Source: Molecules. 2024 Oct 4;29(19):4702. doi: 10.3390/molecules29194702 (PMC11477955; doi:10.3390/molecules29194702)
Supplement: Supplementary file 1 [file molecules-29-04702-s001.zip]

Archive with 1 entries (1 files):
- molecules-3204249-supplementary.pdf
